# Supplementary material for: Humoral and Cellular Immune Responses to SARS-CoV-2 in Participants with Head and Neck Cancer
Source: Viruses. 2025 Jun 13;17(6):848. doi: 10.3390/v17060848 (PMC12197323; doi:10.3390/v17060848)
Supplement: Supplementary file 1 [file viruses-17-00848-s001.zip]

Archive with 7 entries (7 files):
- Marutescu et al Supple Figures 15 20250428.pptx
- Suppl File S1 Study Cohort Visit 1 revised 20250428 final.xlsx
- Suppl File S2 Study Cohort Visit 1 and 2 20250428 final.xlsx
- Suppl Table S1 Plasma_SARSCoV2Abs 20250428 final.xlsx
- Suppl Table S2 SARS_CoV2 Bcell 20250428 final.xlsx
- Suppl Table S3 SARS_CoV2CD4pCD8p 20250428 final.xlsx
- Suppl Table S4 Plasma cytokines 20250428 final.xlsx
