# Supplementary material for: Humoral and Cellular Immune Responses to SARS-CoV-2 in Participants with Head and Neck Cancer
Source: Viruses. 2025 Jun 13;17(6):848. doi: 10.3390/v17060848 (PMC12197323; doi:10.3390/v17060848)
Supplement: Supplementary file 1 [file viruses-17-00848-s001.zip › Suppl File S1 Study Cohort Visit 1 revised 20250428 final.xlsx]

## Sheet: COVID19 HNC - COLTEA
PARTICIPANT ID	VIZIT	STATUS	SEX	AGE	CANCER TYPE	TUMOR TYPE	SURGERY	ONCOLOGIC TREATMENT	SMOKING	ALCOHOL	TOXIC ENVIRONMENT	DIABETES	BMI (Kg/m2)	IMMUNIZATION	VACCIN	DOSE VACCIN	TIME SINCE IMMUNIZATION	SPIKE S1 ABS IgG	SPIKE S2 ABS IgG	SPIKE RBD ABS IgG	NC ABS IgG	SPIKE S1 ABS IgA	SPIKE S2 ABS IgA	SPIKE RBD ABS IgA	NC ABS IgA	% B CELLS	% CD19+CD27+ B	Tet++ B	Total IgM+ B	Total IgG+ B	Total IgA+ B	Tet++ % CD19+CD27+ B	Tet++ IgM+ B	Tet++ IgG+ B	Tet++ IgA+ B	CD4+T CFSE Spike	CD8+T CFSE Spike	CD19+B CFSE Spike	CD56+NK CFSE Spike	CD4+T CFSE NC	CD8+T CFSE NC	CD19+B CFSE NC	CD56+NK CFSE NC	CCL20/MIP3a	IL-1beta	IL-2	IL-5	IL-6	IL-9
1	Visit 1	HNC	Male	76	PAROTIDIAN	MALIGNANT MELANOMA	YES	nivolumab , radiotherapy 66 Gy	PAST	NO	NO	NO	26.37	VACCINATED	RNA-P (Pfizer)	2	84	322	3373	928.5	208.5	5.5	62	124	117	8.4	70.9	0.2	43.8	10.2	25	79.1	64.35	20	19.3	NOT TESTED	NOT TESTED	NOT TESTED	NOT TESTED	NOT TESTED	NOT TESTED	NOT TESTED	NOT TESTED	40	4	5	7	7	14
2	Visit 1	HNC	Male	72	LARYNGEAL, PELVILINGUAL	NEOPLASM	YES	radiotherapy 66 Gy	PAST	PAST	YES	NO	22.15	HYBRID	RNA-P (Pfizer)	3	251	21735.5	24153	21130	16231.5	353.5	1651	610	121.5	6	62.4	0.6	60.1	7.3	12.9	64.1	49.09	24.55	4.58	NOT TESTED	NOT TESTED	NOT TESTED	NOT TESTED	NOT TESTED	NOT TESTED	NOT TESTED	NOT TESTED	38	9	10	14	18	53
3	Visit 1	HNC	Male	52	LARYNGEAL	NEOPLASM	YES	radiotherapy 70 Gy, cisplatin	YES	YES	YES	YES	23.18	HYBRID	RNA-P (Pfizer)	2	123	15456.5	22281	21700	1436	139.5	786	249	357	2.1	21.3	2	51.2	9.1	9.6	29.3	34.15	29.27	14.63	NOT TESTED	NOT TESTED	NOT TESTED	NOT TESTED	NOT TESTED	NOT TESTED	NOT TESTED	NOT TESTED	72	21	14	23	9	65
4	Visit 1	HNC	Male	76	LARYNGEAL	NEOPLASM	YES	radiotherapy 70 Gy	PAST	PAST	NO	NO	30.48	CONVALESCENT	NONE		315	14884	24917	22932	20774	392.5	1352.5	1163	434	4.3	26.3	2.3	37.3	14.3	12.2	57.5	75	17.5	4.63	NOT TESTED	NOT TESTED	NOT TESTED	NOT TESTED	NOT TESTED	NOT TESTED	NOT TESTED	NOT TESTED	24	8	7	8	6	21
5	Visit 1	HNC	Male	73	MANDIBULAR	UNKNOWN	YES	no treatment before blood collection	PAST	PAST	NO	NO	20.8	VACCINATED	RNA-P (Pfizer)	2	72	4911.5	11618	6117	378	5.5	2630.5	40	201.5	4.1	66.3	1.2	36.5	36.8	22.2	70.6	58.82	41.18	14.71	1.99	2.1	NOT TESTED	NOT TESTED	1.97	2.18	NOT TESTED	NOT TESTED	17	3	4	7	13	13
6	Visit 1	HNC	Male	64	OROPHARINGEAL	LATEROCERVICAL METASTATIC ADENOPATHY	YES	no treatment before blood collection	PAST	PAST	YES	NO	20.76	VACCINATED	RNA-P (Pfizer)	2	24	1147	6764.5	3685.5	158	61.5	583	669	142	1.5	62.9	1.6	35.9	15.8	22.7	71.8	44.66	20.87	12.14	0.23	0.001	0.001	0.001	0.52	0.001	0.001	0.1	357	5	7	5	11	16
7	Visit 1	HNC	Male	61	SINUS	LEFT PIRIFORM SINUS NEOPLASM	NO	radiotherapy 66 Gy, carboplatin (4 cures)	PAST	PAST	YES	YES	36.33	VACCINATED	DNA-JJ (Johnson&Johnson	1	48	1280.5	5359	4823	619	10.5	346.5	220	75	6.7	41.8	1.3	64.5	8.1	8.1	62.7	82.79	12.66	4.84	0.28	0.83	0.8	0.001	0.001	0.001	0.01	0.001	188	11	11	18	39	51
8	Visit 1	HNC	Male	65	LARYNGEAL	LARYNGEAL NEOPLASM	YES	no treatment before blood collection	PAST	PAST	NO	NO	24.34	VACCINATED	RNA-M (Moderna)	2	80	13941	7476	21369	599.5	135.5	889	438	228	3.5	7.5	0.4	37.8	2.3	5.9	11.1	52.99	3.42	7.69	0.2	0.1	0	1.67	0.1	0.001	0.44	0.52	78	26	29	22	17	77
9	Visit 1	HNC	Male	75	OROPHARYNGEAL	NEOPLASM	NO	no treatment before blood collection	PAST	PAST	NO	NO	23.42	HYBRID	DNA-JJ (Johnson&Johnson	1	75	22670.5	24438	24378.5	15479	926	5465.5	1537.5	680	5.8	18.2	0.9	37.9	3.4	5.6	42.4	23.16	27.1	41.22	8.54	0.96	4.39	27.33	1.89	0.33	1.56	10.25	106	7	7	10	7	25
10	Visit 1	HNC	Male	69	LARYNGEAL	NEOPLASM	YES	radiotherapy 66 Gy, cisplatin	PAST	YES	YES	NO	16.05	CONVALESCENT	NONE	NONE	214	2203	15069	5912	8130	56.5	3812.5	570	513.5	0.9	44.9	0.5	17.9	11.3	28.5	21.9	20.31	12.5	14.06	0.001	0.08	0.6	1.94	0.001	0.001	0.001	0.28	80	14	14	25	17	54
11	Visit 1	HNC	Male	62	LARYNGEAL	NEOPLASM	YES	radiotherapy 70 Gy	PAST	NO	NO	NO	23.84	VACCINATED	RNA-P (Pfizer)	3	128	8867	8138	15644	327	172.5	303.5	648	49	9.3	23.3	0.4	46.6	3.1	5.1	22.9	66.67	3.08	5.01	0.29	1.92	0.001	5.39	0.001	0.11	0.001	0.001	73	21	22	27	16	57
12	Visit 1	HNC	Female	70	OROPHARYNGEAL	NEOPLASM	YES	radiotherapy 66 Gy	PAST	NO	NO	NO	18.17	VACCINATED	RNA-P (Pfizer)	2	195	3048	10792.5	5700.5	344.5	126.5	509	567	278	5.5	46.8	0.5	28.5	4.7	29.9	36.43	44.67	13.06	13.4	0.03	1.08	0.001	0.89	0.45	0.43	0.001	0.001	69	19	21	21	13	62
13	Visit 1	HNC	Male	61	LARYNGEAL	NEOPLASM	NO	no treatment before blood collection	PAST	PAST	NO	NO	20.76	VACCINATED	DNA-JJ (Johnson&Johnson	1	97	1309	1240.5	3491	708	138.5	1939.5	725	291	2.4	56.4	0.4	30.6	6	22.9	36.72	21.88	4.69	8.59	0.07	0.001	0.001	3.05	0.001	0.001	0.23	7.67	81	16	16	14	24	53
14	Visit 1	HNC	Female	58	UNKNOWN PRIMARY TUMOR	LATEROCERVICAL METASTATIC ADENOPATHY	NO	no treatment before blood collection	PAST	NO	NO	NO	30.99	HYBRID	RNA-P (Pfizer)	2	81	19323	21518	24105	3444	1007.5	4428.5	2279	202.5	7	20.7	0.2	27.2	4.1	4.1	23.94	35.64	2.66	11.17	0.57	0.001	1.68	1.01	0.32	0.001	0.69	1.14	48	8	10	10	7	24
15	Visit 1	HNC	Male	50	LARYNGEAL	NEOPLASM	YES	radiotherapy 66 Gy	YES	PAST	NO	NO	22.84	VACCINATED	DNA-AZ (AstraZeneca)	2	85	2582.5	7625	5850.5	866	43.5	289.5	728	61	8.4	18.7	0.1	56.8	7.1	4.8	27.3	64.24	23.64	27.27	0.001	0.31	NOT TESTED	NOT TESTED	0.001	0.001	NOT TESTED	NOT TESTED	115	12	14	19	59	53
16	Visit 1	HNC	Male	49	OROPHARYNGEAL	NEOPLASM	YES	radiotherapy 64 Gy, cisplatin, pembrolizumab	PAST	PAST	NO	NO	27.68	CONVALESCENT	NONE	NONE	314	3763	16078	7171	5237	70.5	252	519	40	15.1	23.8	0.1	43.1	4.9	6.4	31.9	61.17	25	21.28	2.73	0.001	30.56	73.7	0.001	0.001	15.47	8.37	86	27	30	34	41	91
17	Visit 1	HNC	Female	72	LARYNGEAL	NEOPLASM	YES	radiotherapy 66 Gy	PAST	PAST	YES	NO	29.14	CONVALESCENT	NONE	NONE	135	23373	24131	24241.5	17940	692	646.5	1208.5	2043	18.3	13.7	0.1	54.9	2.8	2.4	33.9	50.81	27.94	39.26	2.72	0.001	2.54	0.65	0.001	0.001	0.14	0.001	44	10	14	16	17	33
18	Visit 1	HNC	Male	65	OROPHARYNGEAL	NEOPLASM	YES	no treatment before blood collection	PAST	PAST	YES	NO	23.2	VACCINATED	RNA-P (Pfizer)	2	126	4392.5	20129	9493	415	229	7712.5	80	547.5	5.2	20.4	0.2	49.5	7.3	10.2	42.9	56.25	33.04	29.46	0.001	0.001	0.001	0.001	0.39	0.001	0.001	0.001	44	9	13	12	11	29
19	Visit 1	HNC	Male	50	RHINOPHARYNGEAL	NEOPLASM	NO	radiotherapy 70 Gy, cisplatin	PAST	NO	NO	NO	26.31	VACCINATED	DNA-JJ (Johnson&Johnson	1	28	11	3851	90	216	5.5	73.5	83	45	2.6	21.1	0.3	53.7	8	7.4	34.6	46.15	38.46	48.08	0.001	0.001	NOT TESTED	NOT TESTED	0.28	0.03	NOT TESTED	NOT TESTED	72	9	10	11	23	29
20	Visit 1	HNC	Male	67	LARYNGEAL	NEOPLASM	YES	no treatment before blood collection	PAST	PAST	NO	NO	26.12	VACCINATED	RNA-P (Pfizer)	2	177	1081	3691	2983	403	27.5	234.5	473.5	182.5	0.6	49.1	0.4	18.6	19.8	24.9	46.7	22.22	44.44	51.11	0.02	0.001	NOT TESTED	NOT TESTED	0.001	0.001	NOT TESTED	NOT TESTED	41	21	18	26	13	60
21	Visit 1	HNC	Male	58	OROPHARYNGEAL	NEOPLASM	YES	radiotherapy 70 Gy, paclitaxel, carboplatin, nivolumab	PAST	PAST	NO	NO	21.33	HYBRID	RNA-P (Pfizer)	2	117	8040	8393	15382.5	4626	21.5	387.5	170	253.5	12.9	8.1	1.5	58	2.8	2.9	17.2	36.85	18.91	13.96	0.04	0.001	NOT TESTED	NOT TESTED	0.03	0.001	NOT TESTED	NOT TESTED	87	21	21	11	9	50
22	Visit 1	HNC	Male	65	LARYNGEAL	NEOPLASM	NO	no treatment before blood collection	PAST	PAST	YES	NO	18.11	HYBRID	UNKNOWN	UNKNOWN	180	14408.5	16260.5	17114	1686.5	1650.5	2617	4451	2620.5	8.3	16.3	1.2	65.7	2.9	5.9	19.1	58	11.31	8.89	0.2	0.02	0.001	3.71	0.02	0.32	0.001	0.84	77	28	25	31	17	71
23	Visit 1	HNC	Male	65	LARYNGEAL	NEOPLASM	YES	radiotherapy 66 Gy	PAST	YES	NO	NO	23.57	VACCINATED	DNA-JJ (Johnson&Johnson	1	15	553	7477	4568.5	895	127.5	244.5	831	179	5.3	7.6	1.2	79.5	2.3	2.3	9.6	56.61	10.4	7.06	0.54	0.61	0.54	38.53	0.35	0.36	0.08	2.22	47	11	15	17	70	64
24	Visit 1	HNC	Female	51	THYROID	NEOPLASM	YES	radioiodine therapy	NO	NO	NO	NO	29.71	HYBRID	DNA-AZ (AstraZeneca)	2	132	17106	15669	22886	6457	303.5	2369.5	962.5	5605	4.4	15.5	2.1	61	8.1	5.5	21.7	39.8	21.28	21.28	0.79	0.73	0.36	4.06	0.001	0.24	0.1	0.48	50	16	17	18	12	56
25	Visit 1	HNC	Male	68	LARYNGEAL	NEOPLASM	NO	no treatment before blood collection	PAST	YES	YES	NO	24.78	VACCINATED	RNA-P (Pfizer)	2	171	1341	7865	3258	439.5	644.5	5112.5	4350	181	5.9	15.4	0.8	61.4	2.6	3.7	20.5	56.78	18.61	5.99	0.001	0.001	0.57	0.78	0.001	0.001	0.52	0.41	70	16	17	20	15	52
26	visit 1	HNC	Male	65	OROPHARYNGEAL	NEOPLASM	YES	no treatment before blood collection	PAST	PAST	NO	NO	22.59	HYBRID	RNA-P (Pfizer)	2	31	22680	24015	24131.5	10730	172.5	1517	363	151	6.8	14.9	2.2	65.3	4.4	9.6	12.7	56.49	7.77	5.59	0.04	0.02	0.71	4.53	0.24	0.25	0.41	3.74	91	20	20	22	22	59
27	Visit 1	HNC	Male	69	LARYNGEAL	NEOPLASM	YES	no treatment before blood collection	PAST	PAST	NO	NO	23.66	CONVALESCENT	NONE	NONE	147	23093	24915	24307	23435	2758.5	3779	5423	3096.5	1.9	25.9	2.6	49.6	7.1	10.3	23.4	30.39	12.73	8.31	0.38	0.001	1.24	2.1	0.15	0.11	0.89	0.34	199	12	13	13	10	27
28	Visit 1	HNC	Male	64	LARYNGEAL	NEOPLASM	YES	radiotherapy 60 Gy	PAST	PAST	NO	UNKNOWN	UNKNOWN	VACCINATED	RNA-M (Moderna)	2	122	10897	15885	16727	138	105.5	590	951	67	6	16.8	1.5	58.9	3.9	7.3	20.2	41.27	9.98	8.39	1.45	0.57	0.001	0.001	3.31	0.001	0.001	0.001	45	9	11	14	7	36
29	Visit 1	HNC	Male	78	LARYNGEAL	NEOPLASM	YES	radiotherapy 70 Gy	PAST	PAST	NO	YES	25.76	HYBRID	RNA-M (Moderna)	2	154	23966	24576	24263.5	17166.5	1055	1554.5	2248.5	2493.5	5	12.1	2.1	59.1	3.4	5.9	21.1	30.41	7.6	45.15	0.06	0.14	0.001	0.001	3.44	5.65	0.22	0.001	55	5	6	9	4	13
30	Visit 1	HNC	Male	55	OROPHARYNGEAL	NEOPLASM	NO	no treatment before blood collection	PAST	PAST	NO	NO	23.45	VACCINATED	RNA-P (Pfizer)	2	144	1601	2474.5	4954	213.5	44.5	1552.5	396	397.5	7.9	35.9	1	50.2	5.3	22.4	39.2	38.91	14.2	37.12	4.67	3.44	11.85	2.67	3.33	3.27	3.8	0.26	118	6	7	10	13	23
31	Visit 1	HNC	Male	54	LARYNGEAL	NEOPLASM	YES	radiotherapy 70 Gy, cisplatin	PAST	PAST	NO	NO	24.52	HYBRID	RNA-P (Pfizer)	2	54	23414	24735	24126	14681	4545.5	3189.5	6813	3504	4.9	12.2	3	65.2	1.8	5.4	20.1	38.78	9.05	52.57	4.98	4.23	0.001	0.001	0.39	0.2	0.001	0.001	57	6	7	9	4	18
32	Visit 1	HNC	Male	53	UNKNOWN PRIMARY TUMOR	LATEROCERVICAL METASTATIC ADENOPATHY	NO	no treatment before blood collection	PAST	NO	NO	NO	29.34	CONVALESCENT	NONE	NONE	8	24028	22355	24093	8144	3159.5	4615.5	5340	3272	3.5	42.5	2.1	50.5	6.4	18.7	45	30.96	15.43	46.29	1.7	0.001	4.05	19.35	0.001	0.001	0.8	2.36	127	13	13	15	6	35
33	Visit 1	HNC	Male	53	OROPHARYNGEAL	NEOPLASM	YES	no treatment before blood collection	PAST	PAST	YES	NO	24.28	CONVALESCENT	NONE	NONE	8	23950	24975	23696.5	23593	4288	8863.5	6483.5	1492	3.1	43.1	2	37.3	8	17.4	39.4	20.68	18.12	58.21	0.001	0.001	12.83	26.17	0.001	0.001	0.53	13.09	49	16	16	14	14	59
34	Visit 1	HNC	Male	51	LARYNGEAL	NEOPLASM	YES	radiotherapy 66 Gy, cisplatin	PAST	PAST	NO	NO	23.61	CONVALESCENT	NONE	NONE	15	2363	19403	8108.5	10901	728.5	3413.5	1569	8233	0.6	43.2	6.5	38.8	19.6	17.5	22.3	14.26	32.46	34.9	9.51	1.32	5.48	0.43	1.56	0.51	0.001	0.001	66	12	13	17	11	47
35	Visit 1	HNC	Male	65	LARYNGEAL	NEOPLASM	YES	radiotherapy 64 Gy	PAST	YES	YES	NO	25.44	CONVALESCENT	NONE	NONE	15	11844	23170	11048	1775	12500.5	9900.5	19164	1784	2.3	18	2.4	56.5	11.8	8.7	27.3	32.36	34.5	43.8	0.08	0.21	0.001	0.2	0.001	0.007	2.44	1.7	93	14	15	20	14	33
36	Visit 1	CONTROLS	Male	69	NONE	NOT APPLICABLE	NOT APPLICABLE	NOT APPLICABLE	PAST	PAST	YES	NO	26.76	CONVALESCENT	NONE	NONE	24	18512	23164	20260.5	24831	2623.5	17859.5	6139	12830	3.2	38.6	0.8	37.8	9.3	15.7	62.3	55.56	44.44	35.27	0.2	0.001	NOT TESTED	NOT TESTED	0.001	0.001	NOT TESTED	NOT TESTED	15	1	3	3	3	2
37	Visit 1	CONTROLS	Male	68	NONE	NOT APPLICABLE	NOT APPLICABLE	NOT APPLICABLE	PAST	PAST	NO	NO	24.56	VACCINATED	RNA-P (Pfizer)	3	17	23198.5	19108	23992.5	973	1100.5	1195	2122	40	4.4	41.1	2	45	5.5	11.8	42.3	20.31	17	25.85	0.001	0.001	0.001	0.001	0.83	0.06	0.001	0.001	34	7	9	11	9	29
38	Visit 1	HNC	Male	66	LARYNGEAL	NEOPLASM	NO	radiotherapy 66 Gy	PAST	PAST	NO	NO	26.44	HYBRID	DNA-JJ (Johnson&Johnson	1	13	18788	24348	19931	20384	2282.5	3441.5	6819	3204	3.7	51.3	2.9	50.6	8.4	10.7	23.4	19.95	15.16	21.35	66.3	10.42	5.21	19.72	31.05	0.001	1.29	4.9	25	7	11	9	7	18
42	Visit 1	HNC	Male	60	LARYNGEAL	NEOPLASM	YES	radiotherapy 70 Gy	PAST	PAST	YES	NO	27.12	HYBRID	DNA-AZ (AstraZeneca)	2	187	18062	24361.5	21468.5	5637	932.5	2845	2809	61	5.3	17.5	2	57.1	4.3	6	19.9	33.43	20.7	11.19	0.001	0.001	0.97	2.86	1.21	3.65	0.001	0.001	31	8	8	14	18	28
44	Visit 1	HNC	Male	66	LARYNGEAL	NEOPLASM	NO	radioterapie 66 Gy	PAST	PAST	YES	NO	28.44	HYBRID	DNA-AZ (AstraZeneca)	2	180	15017	18824	20482	9307	1218.5	5657.5	2818.5	1334	6.8	14.3	1.5	50	5.2	3.1	19.6	40.12	21.35	9.62	2.33	0.33	NOT TESTED	NOT TESTED	0.07	0.001	NOT TESTED	NOT TESTED	55	18	19	25	14	74
45	Visit 1	HNC	Male	69	LARYNGEAL	NEOPLASM	YES	no treatment before blood collection	PAST	NO	NO	UNKNOWN	UNKNOWN	HYBRID	RNA-P (Pfizer)	2	21	21845	22850.5	24082	4315.5	271	1118.5	1443.5	671.5	9.6	25.9	1.3	41.7	7.6	4.9	43.6	43.11	39.84	12.79	0.66	0.67	0.28	0.78	0.56	0.001	0.001	0.001	78	25	26	25	85	96
46	Visit 1	CONTROLS	Female	52	NONE	NOT APPLICABLE	NOT APPLICABLE	NOT APPLICABLE	NO	NO	NO	NO	23.22	HYBRID	RNA-P (Pfizer)	2	39	24051.5	21620	23396	10218.5	1788.5	2414	2499	291	6.2	27.5	2.7	57	4.7	4.5	31	38.92	23.2	18.94	NOT TESTED	NOT TESTED	NOT TESTED	NOT TESTED	NOT TESTED	NOT TESTED	NOT TESTED	NOT TESTED	19	4	6	6	45	31
47	Visit 1	HNC	Male	46	LARYNGEAL	NEOPLASM	YES	radiotherapy 66 Gy, cisplatin	PAST	NO	NO	NO	24.33	VACCINATED	RNA-M (Moderna)	2	170	17174.5	16835.5	22613.5	755	193.5	3411	1509.5	237.5	6.3	14	3.3	59.8	2.5	3.7	17.5	41.67	15.38	36.08	6.62	0.06	1.72	0.46	1.06	1.23	1.34	0.001	37	9	11	14	13	31
48	Visit 1	CONTROLS	Female	58	NONE	NOT APPLICABLE	NOT APPLICABLE	NOT APPLICABLE	PAST	NO	NO	NO	27.42	CONVALESCENT	NONE	NONE	180	16153.5	24399.5	15247	22184.5	406.5	6973.5	875	2620.5	9.2	54.9	1.7	59.5	6.7	21.2	37	24.34	11.98	48.77	3.15	0.001	0.61	6.32	0.001	0.001	0.97	0.001	37	12	12	15	15	38
49	Visit 1	CONTROLS	Female	54	NONE	NOT APPLICABLE	NOT APPLICABLE	NONE	NO	NO	NO	NO	28.53	HYBRID	UNKNOWN	UNKNOWN	180	24528	24790	24185	7048	953	1703.5	1465	78	8.5	27.7	2.6	60.1	8.8	7.1	37.8	14.48	24.86	58.47	2.33	0.001	1.74	17.33	3.72	0.001	0.72	4.74	27	5	7	6	4	13
52	Visit 1	HNC	Female	67	PELVILINGUAL	NEOPLASM	YES	radiotherapy 60 Gy	YES	NO	NO	NO	23.21	CONVALESCENT	NONE	NONE	42	7536	24076.5	5257	23400	475.5	8691	1073	5904	9	27.4	1.6	56.3	4.2	8.9	32.2	17.8	8	46.3	1.56	1.32	15.2	24.23	1.34	0.96	3.81	15.17	29	7	7	8	5	18
53	Visit 1	HNC	Male	53	LARYNGEAL	NEOPLASM	YES	no treatment before blood collection	PAST	PAST	NO	NO	24.26	CONVALESCENT	NONE	NONE	33	5399	24132	12634	20268	497	7475	2320	980	7	24	1.9	67.5	5.2	12.1	22	25.19	15.9	47.14	0.99	2.68	0.48	15.48	0.5	0.001	0.001	3.68	25	6	8	9	5	16
54	Visit 1	HNC	Male	67	LARYNGEAL	NEOPLASM	YES	no treatment before blood collection	PAST	PAST	NO	NO	39.44	VACCINATED	Unknown	Unknown	180	3853	9167.5	8318	808	258.5	5240.5	742	319	4.4	22.8	2.4	62.2	5.7	12.4	19.3	10.71	19.27	53.88	0.75	0.51	0.001	2.89	0.2	0.001	0.001	3.11	40	7	9	12	18	22
55	Visit 1	HNC	Male	48	NONHODKGIN LYMPHOMA	NONHODGKIN'S LYMPHOMA	NO	no treatment before blood collection	PAST	NO	NO	NO	24.56	CONVALESCENT	NONE	NONE	28	18554	24214	22825	21443	1574	16019.5	2456	7688	6.8	38.4	2.1	66.3	6.5	8.9	32.1	18.55	14.96	50.56	13.68	0.001	0.44	8.53	1.81	0.31	1.58	2.27	33	7	7	9	6	20
56	Visit 1	HNC	Male	66	OROPHARYNGEAL	NEOPLASM	NO	no treatment before blood collection	PAST	PAST	NO	NO	31.66	HYBRID	DNA-JJ (Johnson&Johnson	1	65	21917	24230.5	24034	12521	3214.5	2692.5	4748	913.5	3.7	42.2	3.1	49.7	10.4	14.7	31.5	9.12	14.61	54.51	0.001	0.001	0.001	0.02	0.001	0.001	0.001	0.01	30	9	11	9	6	22
57	Visit 1	HNC	Female	76	OROPHARYNGEAL	NEOPLASM	NO	no treatment before blood collection	PAST	NO	NO	NO	32.04	VACCINATED	RNA-P (Pfizer)	2	175	2944	4716.5	6443	654	131.5	406	2014	90	6.5	20.6	2.2	34.6	4.9	8.7	28.6	9.09	13.6	48.13	1.53	0.001	NOT TESTED	NOT TESTED	0.001	0.001	NOT TESTED	NOT TESTED	60	16	18	17	21	65
58	Visit 1	CONTROLS	Female	59	NONE	NOT APPLICABLE	NOT APPLICABLE	NOT APPLICABLE	NO	NO	NO	NO	28.7	CONVALESCENT	NONE	NONE	360	4038	16155	11266.5	8932	393.5	3189.5	1346	621	NOT TESTED	NOT TESTED	NOT TESTED	NOT TESTED	NOT TESTED	NOT TESTED	NOT TESTED	NOT TESTED	NOT TESTED	NOT TESTED	NOT TESTED	NOT TESTED	NOT TESTED	NOT TESTED	NOT TESTED	NOT TESTED	NOT TESTED	NOT TESTED	26	5	7	8	2	13
59	Visit 1	CONTROLS	Male	59	NONE	NOT APPLICABLE	NOT APPLICABLE	NOT APPLICABLE	NO	NO	NO	NO	29.7	CONVALESCENT	NONE	NONE	360	7338.5	14922	13918	3072.5	440.5	1068	2015	99	NOT TESTED	NOT TESTED	NOT TESTED	NOT TESTED	NOT TESTED	NOT TESTED	NOT TESTED	NOT TESTED	NOT TESTED	NOT TESTED	NOT TESTED	NOT TESTED	NOT TESTED	NOT TESTED	NOT TESTED	NOT TESTED	NOT TESTED	NOT TESTED	32	5	7	8	4	14
60	Visit 1	CONTROLS	Male	62	NONE	NOT APPLICABLE	NOT APPLICABLE	NOT APPLICABLE	PAST	PAST	NO	YES	30.54	CONVALESCENT	NONE	NONE	34	13352	24623	17987	15550.5	4482	1198	7931	1128	8.2	38.7	1.5	49.3	5.8	14.6	35	27.46	7.36	32.21	3.12	0.001	NOT TESTED	NOT TESTED	0.001	0.001	NOT TESTED	NOT TESTED	46	9	11	11	9	39
61	Visit 1	CONTROLS	Female	65	NONE	NOT APPLICABLE	NOT APPLICABLE	NOT APPLICABLE	NO	NO	NO	YES	24. 77	CONVALESCENT	NONE	NONE	20	12984	24696	19887.5	17664	1765.5	4699.5	1740.5	11243	11	28.7	1.5	52.7	6.7	11.5	22	31.32	7.67	38.48	3.86	5.18	NOT TESTED	NOT TESTED	0.34	0.15	NOT TESTED	NOT TESTED	54	14	14	17	20	46
62	Visit 1	HNC	Male	64	LARYNGEAL	NEOPLASM	YES	radiotherapy 66 Gy	PAST	PAST	YES	NO	UNKNOWN	VACCINATED	RNA-M (Moderna)	2	7	24089	21972.5	23652.5	188	4180.5	8728.5	9824.5	415	5.6	32.4	2.4	45.8	8.8	14.8	40.9	25.47	31.15	54.19	3.39	2.74	NOT TESTED	NOT TESTED	0.25	0.52	NOT TESTED	NOT TESTED	29	8	10	11	9	25
64	Visit 1	CONTROLS	Female	40	NOT APPLICABLE	NOT APPLICABLE	NOT APPLICABLE	NOT APPLICABLE	NO	NO	NO	YES	27.64	VACCINATED	RNA-P (Pfizer)	3	180	24265	20928	24708	195	1417.5	758.5	2584	583.5	NOT TESTED	NOT TESTED	NOT TESTED	NOT TESTED	NOT TESTED	NOT TESTED	NOT TESTED	NOT TESTED	NOT TESTED	NOT TESTED	NOT TESTED	NOT TESTED	NOT TESTED	NOT TESTED	NOT TESTED	NOT TESTED	NOT TESTED	NOT TESTED	6	2	2	4	1	7
65	Visit 1	CONTROLS	Female	53	NOT APPLICABLE	NOT APPLICABLE	NOT APPLICABLE	NOT APPLICABLE	NO	NO	NO	NO	32	CONVALESCENT	NONE	NONE	65	17448	24713	21216.5	24717	1955.5	1699	5834	1527	NOT TESTED	NOT TESTED	NOT TESTED	NOT TESTED	NOT TESTED	NOT TESTED	NOT TESTED	NOT TESTED	NOT TESTED	NOT TESTED	NOT TESTED	NOT TESTED	NOT TESTED	NOT TESTED	NOT TESTED	NOT TESTED	NOT TESTED	NOT TESTED	14	3	5	5	2	8
66	Visit 1	CONTROLS	Female	42	NOT APPLICABLE	NOT APPLICABLE	NOT APPLICABLE	NOT APPLICABLE	NO	NO	NO	NO	23.61	VACCINATED	RNA-P (Pfizer)	3	180	21293	21920	24223	187	123.5	625	339.5	200.75	NOT TESTED	NOT TESTED	NOT TESTED	NOT TESTED	NOT TESTED	NOT TESTED	NOT TESTED	NOT TESTED	NOT TESTED	NOT TESTED	NOT TESTED	NOT TESTED	NOT TESTED	NOT TESTED	NOT TESTED	NOT TESTED	NOT TESTED	NOT TESTED	33	8	8	7	12	15
67	Visit 1	CONTROLS	Female	53	NOT APPLICABLE	NOT APPLICABLE	NOT APPLICABLE	NOT APPLICABLE	NO	NO	NO	NO	25.1	VACCINATED	RNA-P (Pfizer)	3	180	24268.5	18400.5	24722	152	828.25	3384	1330.25	392.5	NOT TESTED	NOT TESTED	NOT TESTED	NOT TESTED	NOT TESTED	NOT TESTED	NOT TESTED	NOT TESTED	NOT TESTED	NOT TESTED	NOT TESTED	NOT TESTED	NOT TESTED	NOT TESTED	NOT TESTED	NOT TESTED	NOT TESTED	NOT TESTED	10	1	2	3	< 2.5	4
68	Visit 1	HNC	Male	64	LARYNGEAL	NEOPLASM	YES	UNKNOWN	PAST	PAST	NONE	NO	UNKNOWN	VACCINATED	DNA-AZ (AstraZeneca)	2	267	15730.5	16666	22449.5	172	335.5	4674.5	1074	137.5	1.8	45.5	4.7	39.3	12.6	20.2	40.3	13.31	15.74	47.22	0.65	0.001	NOT TESTED	NOT TESTED	0.001	0.001	NOT TESTED	NOT TESTED	12	2	4	5	0	11
69	Visit 1	HNC	Male	64	LARYNGEAL	NEOPLASM	YES	radiotherapy 66 Gy, cisplatin	PAST	YES	YES	NO	UNKNOWN	CONVALESCENT	NONE	NONE	7	187.5	18350	322	12869	164.5	4960.5	1083	1003.5	13.7	66.4	0.9	31.7	15.7	27.2	49.3	30.16	16.14	40.44	0.001	0.001	NOT TESTED	NOT TESTED	0.001	0.001	NOT TESTED	NOT TESTED	25	2	3	5	9	4
76	Visit 1	CONTROLS	Male	30	NOT APPLICABLE	NOT APPLICABLE	NOT APPLICABLE	NOT APPLICABLE	NO	NO	NO	NO	23.8	HYBRID	UNKNOWN	UNKNOWN	21	NOT TESTED	NOT TESTED	NOT TESTED	NOT TESTED	460.5	944.5	751	2800	NOT TESTED	NOT TESTED	NOT TESTED	NOT TESTED	NOT TESTED	NOT TESTED	NOT TESTED	NOT TESTED	NOT TESTED	NOT TESTED	NOT TESTED	NOT TESTED	NOT TESTED	NOT TESTED	NOT TESTED	NOT TESTED	NOT TESTED	NOT TESTED	70	18	17	21	13	74
[truncated: 10 more columns]
