# Supplementary material for: Humoral and Cellular Immune Responses to SARS-CoV-2 in Participants with Head and Neck Cancer
Source: Viruses. 2025 Jun 13;17(6):848. doi: 10.3390/v17060848 (PMC12197323; doi:10.3390/v17060848)
Supplement: Supplementary file 1 [file viruses-17-00848-s001.zip › Suppl Table S1 Plasma_SARSCoV2Abs 20250428 final.xlsx]

## Sheet: DF
Supplemental Table S1: Plasma antibody predictors of major SARS-CoV-2 immunological outcomes
		Crude Model			Adjusted for numerical variables			Adjusted for categorical variables			Adjusted for all variables			Adjusted for TSI
Predictors	Outcome	Coef	Pvalue	FDR	Coef	Pvalue	FDR	Coef	Pvalue	FDR	Coef	Pvalue	FDR	Coef	Pvalue	FDR
SPIKE_S1_ABS_IgG	SPIKE_RBD_ABS_IgG	22.8917	3.92887e-27	2.35732e-26	23.4519	1.33777e-24	8.02664e-24	19.7466	3.04579e-21	1.82747e-20	20.2015	2.10871e-19	1.26522e-18	24.2793	7.17461e-28	4.30476e-27
SPIKE_S1_ABS_IgA		1.88192	0.066047	0.0990705	1.78877	0.0814221	0.107429	2.47825	0.0178899	0.0268348	2.17945	0.0370179	0.0555268	2.0732	0.0437813	0.0656719
SPIKE_S2_ABS_IgG		7.36175	2.31642e-09	6.94926e-09	7.5549	3.75365e-09	1.12609e-08	7.17856	1.64113e-08	4.92339e-08	7.13022	5.17097e-08	1.55129e-07	7.43794	2.0161e-09	6.0483e-09
SPIKE_S2_ABS_IgA		1.48382	0.144533	0.155253	1.53893	0.131897	0.131897	1.90865	0.0640881	0.0769057	1.59853	0.12007	0.144084	1.62885	0.110174	0.11851
NC_ABS_IgG		3.34318	0.00163248	0.00326495	4.48702	6.22303e-05	0.000124461	3.14905	0.0032346	0.00646921	3.90388	0.000476833	0.000953667	3.37692	0.00149943	0.00299887
NC_ABS_IgA		1.44443	0.155253	0.155253	1.74125	0.0895241	0.107429	1.11237	0.273153	0.273153	1.30917	0.200097	0.200097	1.59077	0.11851	0.11851
SPIKE_S1_ABS_IgG	SPIKE_RBD_ABS_IgA	2.78074	0.00777835	0.0116675	2.24293	0.0306569	0.0459853	3.40929	0.00158657	0.00475971	2.83097	0.00807655	0.0161531	2.7412	0.00868859	0.0130329
SPIKE_S1_ABS_IgA		25.6488	2.76586e-29	1.65952e-28	24.1485	4.58933e-25	2.7536e-24	21.6703	1.27605e-22	7.65632e-22	19.3169	7.65312e-19	4.59187e-18	24.087	1.00765e-27	6.0459e-27
SPIKE_S2_ABS_IgG		3.03005	0.00396664	0.00793329	2.79459	0.00801836	0.0160367	2.89907	0.00626026	0.00939039	2.87082	0.00731618	0.0161531	2.93209	0.00523132	0.0104626
SPIKE_S2_ABS_IgA		3.88788	0.000316433	0.000949299	2.87911	0.00644326	0.0160367	3.06935	0.0040034	0.00800681	2.02358	0.0517068	0.0769219	3.35139	0.0016147	0.00484409
NC_ABS_IgG		1.14747	0.256997	0.256997	1.20644	0.234915	0.281898	1.33907	0.188718	0.188718	1.83249	0.0765002	0.0769219	0.947464	0.348353	0.39364
NC_ABS_IgA		1.443	0.155652	0.186783	1.07532	0.288841	0.288841	2.02943	0.0496539	0.0595847	1.82973	0.0769219	0.0769219	0.861118	0.39364	0.39364
SPIKE_S1_ABS_IgG	Tetpp	2.12826	0.0385882	0.0699283	1.71985	0.0933865	0.14008	1.86129	0.0706625	0.084795	1.47129	0.151291	0.18155	2.06502	0.0445835	0.089167
SPIKE_S1_ABS_IgA		2.04362	0.0466189	0.0699283	1.5866	0.120678	0.144814	2.2532	0.0302621	0.0524082	1.60427	0.118795	0.178192	1.83482	0.0730039	0.109506
SPIKE_S2_ABS_IgG		2.84799	0.0065064	0.0195192	2.93297	0.00559568	0.016787	2.89629	0.00630537	0.0189161	2.82242	0.00824915	0.0247475	2.75797	0.00831608	0.0249482
SPIKE_S2_ABS_IgA		1.81515	0.0758846	0.0843322	1.00623	0.320507	0.320507	2.18956	0.0349388	0.0524082	1.25878	0.217507	0.217507	1.60841	0.114589	0.114589
NC_ABS_IgG		1.76341	0.0843322	0.0843322	2.45656	0.0185824	0.0371648	1.5007	0.141919	0.141919	2.20323	0.0351388	0.0702775	1.66482	0.102747	0.114589
NC_ABS_IgA		3.94123	0.000267923	0.00160754	4.04278	0.000240926	0.00144556	3.91767	0.000371241	0.00222745	4.39087	0.000121973	0.000731839	3.77961	0.000450722	0.00270433
Numerical variables: age, BMI, time since first immunization
Categorical variables: sex, smoking, alcohol, toxic environment, diabetes
Indicated in red are statistically significant p and FDR values (<0.05)
Indicated in blue are marginally statistically significant p and FDR values (<0.1)
TSI, time since immunization
