# Supplementary material for: Humoral and Cellular Immune Responses to SARS-CoV-2 in Participants with Head and Neck Cancer
Source: Viruses. 2025 Jun 13;17(6):848. doi: 10.3390/v17060848 (PMC12197323; doi:10.3390/v17060848)
Supplement: Supplementary file 1 [file viruses-17-00848-s001.zip › Suppl Table S2 SARS_CoV2 Bcell 20250428 final.xlsx]

## Sheet: DF
Supplemental Table S2: B cell predictors of major SARS-CoV-2 immunological outcomes
		Crude Model			Adjusted for numerical variables			Adjusted for categorical variables			Adjusted for all variables			Adjusted for TSI
Predictors	Outcome	Coef	Pvalue	FDR	Coef	Pvalue	FDR	Coef	Pvalue	FDR	Coef	Pvalue	FDR	Coef	Pvalue	FDR
Pr_B_CELLS	SPIKE_RBD_ABS_IgG	-0.0684749	0.945698	0.945698	0.307991	0.759728	0.854694	0.00523727	0.995849	0.995849	0.731048	0.47024	0.52902	-0.0903757	0.928381	0.928381
Pr_CD19pCD27p		-2.66536	0.0105081	0.0472863	-2.14824	0.0379638	0.14339	-2.28308	0.0282656	0.0847968	-2.18311	0.0367229	0.110169	-2.62232	0.0118033	0.0531148
Total_IgM		1.37268	0.176368	0.317462	1.13348	0.263931	0.395896	1.14171	0.260908	0.347556	1.02785	0.311975	0.467962	1.42624	0.160551	0.288992
Total_IgG		-2.11211	0.0400191	0.120057	-1.80581	0.07867	0.14339	-2.0361	0.0489468	0.11013	-2.02968	0.051048	0.114858	-2.07364	0.0437388	0.129575
Total_IgA		-3.23193	0.00224922	0.020243	-2.70781	0.0100027	0.090024	-2.4224	0.0204333	0.0847968	-2.43207	0.0209832	0.110169	-3.19968	0.00249336	0.0224402
Tetpp_Pr_CD19pCD27p		-1.97202	0.0545084	0.122644	-1.97732	0.0551048	0.14339	-2.34746	0.024361	0.0847968	-2.34784	0.0254424	0.110169	-1.94754	0.0575889	0.129575
Tetpp_IgM		-1.05266	0.297878	0.382986	-0.897135	0.375152	0.482338	-1.11907	0.270321	0.347556	-0.82811	0.413938	0.52902	-1.10213	0.276136	0.355032
Tetpp_IgG		-1.13438	0.262389	0.382986	-1.79962	0.0796613	0.14339	-1.68291	0.100814	0.181464	-1.82042	0.0783615	0.141051	-1.11007	0.272738	0.355032
Tetpp_IgA		0.347223	0.729974	0.821221	0.0391308	0.968986	0.968986	0.35261	0.726381	0.817179	0.0925753	0.926837	0.926837	0.428676	0.67016	0.75393
Pr_B_CELLS	SPIKE_RBD_ABS_IgA	-1.46126	0.150599	0.451797	-1.05809	0.296526	0.577732	-1.35687	0.183042	0.41033	-0.453174	0.65358	0.784009	-1.32707	0.191034	0.544944
Pr_CD19pCD27p		-0.744435	0.460319	0.579053	-1.00527	0.320962	0.577732	-1.00349	0.322141	0.414182	-0.570963	0.572141	0.784009	-1.02213	0.312064	0.561715
Total_IgM		0.982707	0.330783	0.579053	0.655904	0.515737	0.66309	1.19568	0.239427	0.41033	0.393153	0.696897	0.784009	0.658808	0.513303	0.648378
Total_IgG		-0.206033	0.837655	0.837655	-0.42025	0.676609	0.713498	-0.448705	0.656262	0.738295	-0.44187	0.661651	0.784009	-0.415356	0.679812	0.679812
Total_IgA		-0.728848	0.469711	0.579053	-0.835511	0.40852	0.61278	-1.11143	0.273554	0.41033	-0.543019	0.591	0.784009	-0.760648	0.450749	0.648378
Tetpp_Pr_CD19pCD27p		-1.09973	0.277052	0.579053	-1.44349	0.156869	0.577732	-1.12479	0.267921	0.41033	-0.887128	0.381841	0.784009	-1.18476	0.242197	0.544944
Tetpp_IgM		-1.80969	0.0767407	0.345333	-1.2906	0.20444	0.577732	-1.80014	0.0799956	0.35998	-1.21164	0.234806	0.784009	-1.51526	0.136549	0.544944
Tetpp_IgG		0.656484	0.514714	0.579053	0.369847	0.713498	0.713498	0.251931	0.802488	0.802488	-0.21365	0.832219	0.832219	0.562753	0.576336	0.648378
Tetpp_IgA		2.29844	0.0260311	0.23428	1.35079	0.184548	0.577732	2.58058	0.0139657	0.125692	1.78873	0.083436	0.750924	1.80916	0.0769646	0.544944
Pr_B_CELLS	Tetpp	-3.03341	0.00392997	0.0176849	-2.52765	0.0156462	0.0704077	-2.26957	0.0291537	0.112717	-2.0415	0.0497909	0.224059	-2.94616	0.00503562	0.0226603
Pr_CD19pCD27p		-0.00460087	0.996349	0.996349	-0.0150631	0.988059	0.988059	0.426882	0.671939	0.788483	0.350893	0.728042	0.819047	-0.0989497	0.921608	0.941148
Total_IgM		1.1025	0.27586	0.41379	0.629778	0.532512	0.798768	0.695065	0.491357	0.737036	0.410528	0.684243	0.819047	0.964163	0.340006	0.510008
Total_IgG		1.33804	0.187322	0.337179	1.36686	0.179498	0.403871	1.1122	0.273226	0.614758	1.03362	0.30931	0.566993	1.25688	0.215143	0.387257
Total_IgA		0.0868597	0.931152	0.996349	0.290348	0.773089	0.988059	0.387136	0.700874	0.788483	0.452312	0.654193	0.819047	0.0853398	0.932362	0.941148
Tetpp_Pr_CD19pCD27p		-1.45358	0.152709	0.337179	-1.49266	0.143573	0.403871	-0.901661	0.373069	0.671524	-1.02883	0.311518	0.566993	-1.46699	0.149182	0.335661
Tetpp_IgM		-3.78478	0.00043531	0.00391779	-2.85219	0.00691049	0.0621944	-3.58738	0.00096189	0.00865701	-2.65326	0.0124595	0.112136	-3.63814	0.000692302	0.00623071
Tetpp_IgG		-0.0270551	0.97853	0.996349	0.0171767	0.986383	0.988059	0.145823	0.884853	0.884853	0.039514	0.968734	0.968734	-0.0742313	0.941148	0.941148
Tetpp_IgA		2.37307	0.0217824	0.0653472	1.01944	0.314278	0.5657	2.15699	0.0375722	0.112717	1.02134	0.314996	0.566993	2.18784	0.0337998	0.101399
Numerical variables: age, BMI, time since first immunization
Categorical variables: sex, smoking, alcohol, toxic environment, diabetes
Indicated in red are statistically significant p and FDR values (<0.05)
Indicated in blue are marginally statistically significant p and FDR values (<0.1)
TSI, time since immunization
