# Supplementary material for: Humoral and Cellular Immune Responses to SARS-CoV-2 in Participants with Head and Neck Cancer
Source: Viruses. 2025 Jun 13;17(6):848. doi: 10.3390/v17060848 (PMC12197323; doi:10.3390/v17060848)
Supplement: Supplementary file 1 [file viruses-17-00848-s001.zip › Suppl Table S3 SARS_CoV2CD4pCD8p 20250428 final.xlsx]

## Sheet: DF
Supplemental Table S3: T cell predictors of major SARS-CoV-2 immunological outcomes
		Crude Model			Adjusted for numerical variables			Adjusted for categorical variables			Adjusted for all variables			Adjusted for TSI
Predictors	Outcome	Coef	Pvalue	FDR	Coef	Pvalue	FDR	Coef	Pvalue	FDR	Coef	Pvalue	FDR	Coef	Pvalue	FDR
CD4pT_CFSE_Spike	SPIKE_RBD_ABS_IgG	1.0439	0.302365	0.637205	0.873499	0.388345	0.73467	0.815903	0.420235	0.783423	0.576477	0.568899	0.889071	0.96928	0.337955	0.694871
CD8pT_CFSE_Spike		0.47498	0.637205	0.637205	0.132629	0.895246	0.895246	0.195895	0.845859	0.845859	-0.140756	0.889071	0.889071	0.377131	0.707975	0.707975
CD4pT_CFSE_NC		0.715586	0.478115	0.637205	0.602078	0.551003	0.73467	0.547566	0.587567	0.783423	0.346441	0.731602	0.889071	0.646999	0.521153	0.694871
CD8pT_CFSE_NC		0.645304	0.522159	0.637205	0.94612	0.350574	0.73467	0.632114	0.53154	0.783423	0.988101	0.331565	0.889071	0.712907	0.479846	0.694871
CD4pT_CFSE_Spike	SPIKE_RBD_ABS_IgA	1.2674	0.211833	0.394318	0.787059	0.436545	0.728766	1.54067	0.132653	0.222776	1.10736	0.277559	0.370079	0.890178	0.378441	0.620927
CD8pT_CFSE_Spike		1.47318	0.147984	0.394318	0.608821	0.546575	0.728766	1.94295	0.0603403	0.222776	1.19651	0.241532	0.370079	0.991861	0.326946	0.620927
CD4pT_CFSE_NC		1.0585	0.295738	0.394318	0.717159	0.478035	0.728766	1.41185	0.167082	0.222776	1.1325	0.267029	0.370079	0.73621	0.465695	0.620927
CD8pT_CFSE_NC		-0.478867	0.63446	0.63446	-0.324513	0.747481	0.747481	0.0145532	0.988474	0.988474	0.711667	0.482559	0.482559	-0.170604	0.865354	0.865354
CD4pT_CFSE_Spike	Tetpp	1.7233	0.0920194	0.320932	1.40369	0.169221	0.29814	1.24644	0.221123	0.57235	1.04515	0.304892	0.51325	1.53214	0.132986	0.416941
CD8pT_CFSE_Spike		1.3969	0.169611	0.320932	1.07051	0.291717	0.29814	0.907857	0.370344	0.57235	0.662211	0.51325	0.51325	1.15976	0.252697	0.416941
CD4pT_CFSE_NC		1.18968	0.240699	0.320932	1.05614	0.29814	0.29814	0.800004	0.429263	0.57235	0.718235	0.478563	0.51325	1.02184	0.312706	0.416941
CD8pT_CFSE_NC		0.593811	0.55575	0.55575	1.40621	0.168478	0.29814	0.332197	0.74178	0.74178	1.35414	0.186522	0.51325	0.765766	0.448098	0.448098
Numerical variables: age, BMI, time since first immunization
Categorical variables: sex, smoking, alcohol, toxic environment, diabetes
Indicated in red are statistically significant p and FDR values (<0.05)
Indicated in blue are marginally statistically significant p and FDR values (<0.1)
TSI, time since immunization
