# Supplementary material for: Humoral and Cellular Immune Responses to SARS-CoV-2 in Participants with Head and Neck Cancer
Source: Viruses. 2025 Jun 13;17(6):848. doi: 10.3390/v17060848 (PMC12197323; doi:10.3390/v17060848)
Supplement: Supplementary file 1 [file viruses-17-00848-s001.zip › Suppl Table S4 Plasma cytokines 20250428 final.xlsx]

## Sheet: DF
Supplemental Table S4: Plasma cytokine predictors of major SARS-CoV-2 immunological outcomes
		Crude Model			Adjusted for numerical variables			Adjusted for categorical variables			Adjusted for all variables			Adjusted for TSI
Predictors	Outcome	Coef	Pvalue	FDR	Coef	Pvalue	FDR	Coef	Pvalue	FDR	Coef	Pvalue	FDR	Coef	Pvalue	FDR
CCL20_MIP3a	SPIKE_RBD_ABS_IgG	-1.21228	0.231464	0.871516	-1.06963	0.29136	0.822309	-1.78815	0.0819432	0.562187	-1.63339	0.112504	0.525172	-1.17228	0.24712	0.799242
IL-1b		0.439011	0.662665	0.941392	0.199529	0.842886	0.965144	-0.0825411	0.934661	0.934661	0.100245	0.920795	0.940812	0.392278	0.696665	0.93843
IL-2		0.326857	0.745228	0.941392	-0.043981	0.965144	0.965144	-0.266057	0.791672	0.896659	-0.143316	0.886968	0.940812	0.283332	0.778194	0.93843
IL-5		-0.243752	0.808484	0.941392	-0.605726	0.548206	0.822309	-0.5286	0.600239	0.875811	-0.500561	0.620216	0.930323	-0.33139	0.741855	0.93843
IL-6		-1.46858	0.148608	0.871516	-2.92432	0.0057244	0.085866	-2.56565	0.014484	0.21726	-2.5307	0.0166756	0.250134	-1.43428	0.158255	0.799242
IL-9		-0.0739147	0.941392	0.941392	-0.668978	0.50745	0.822309	-0.707041	0.483971	0.875811	-0.680312	0.501356	0.930323	-0.129861	0.897242	0.93843
IL-10		0.232967	0.816799	0.941392	-0.69627	0.490389	0.822309	-0.758871	0.452737	0.875811	-0.668354	0.508854	0.930323	0.201357	0.841307	0.93843
IL-12p70		0.155823	0.87684	0.941392	-0.0937866	0.925759	0.965144	-0.207339	0.836882	0.896659	-0.0748537	0.940812	0.940812	0.0959691	0.923962	0.93843
IL-13		-0.292737	0.771012	0.941392	-1.91382	0.0630023	0.472517	-1.59947	0.118221	0.562187	-1.82071	0.0783168	0.525172	-0.264231	0.792782	0.93843
IL-17A		-0.0759941	0.939746	0.941392	-0.34527	0.731747	0.965144	-0.357727	0.72258	0.896659	-0.265874	0.792096	0.940812	-0.153269	0.878857	0.93843
IL-21		0.202201	0.840632	0.941392	-0.244233	0.808331	0.965144	-0.515442	0.60931	0.875811	-0.38622	0.701972	0.940812	0.16181	0.872164	0.93843
IL-23		1.17676	0.245218	0.871516	0.652467	0.517928	0.822309	0.468379	0.642261	0.875811	0.511385	0.612705	0.930323	1.20284	0.235191	0.799242
IL-33		1.34276	0.185799	0.871516	0.86805	0.390678	0.822309	0.659364	0.513745	0.875811	0.652611	0.518818	0.930323	1.40417	0.166985	0.799242
INFg		0.118281	0.906349	0.941392	-0.622222	0.537417	0.822309	-0.678107	0.501923	0.875811	-0.6554	0.517045	0.930323	0.0776663	0.93843	0.93843
TNFa		-1.06905	0.290505	0.871516	-1.33722	0.188899	0.822309	-1.47036	0.149917	0.562187	-1.51444	0.140046	0.525172	-1.12503	0.266414	0.799242
CCL20_MIP3a	SPIKE_RBD_ABS_IgA	-0.0817388	0.935202	0.949864	-0.23919	0.812211	0.812211	-0.215442	0.830606	0.889935	-0.385882	0.70222	0.950615	-0.44752	0.6566	0.883089
IL-1b		-0.187809	0.851835	0.949864	0.695632	0.490784	0.672453	-0.330046	0.743227	0.889935	0.309016	0.759377	0.950615	0.223396	0.824216	0.883089
IL-2		-0.111547	0.911657	0.949864	0.650005	0.5195	0.672453	-0.289799	0.773588	0.889935	0.142968	0.887241	0.950615	0.260498	0.795642	0.883089
IL-5		-0.073047	0.942079	0.949864	1.05285	0.298892	0.672453	-0.499355	0.620485	0.889935	0.181952	0.856805	0.950615	0.584431	0.561786	0.883089
IL-6		-1.18581	0.241659	0.949864	-1.23064	0.225828	0.672453	-1.529	0.134771	0.746855	-2.06313	0.0475607	0.356705	-1.46335	0.150173	0.883089
IL-9		-1.01642	0.314635	0.949864	-0.242714	0.809499	0.812211	-1.26346	0.214326	0.746855	-0.934383	0.357328	0.950615	-0.608287	0.545989	0.883089
IL-10		-0.524215	0.602593	0.949864	0.553925	0.582793	0.672453	-1.01547	0.316475	0.791187	-0.279382	0.781807	0.950615	-0.287745	0.774834	0.883089
IL-12p70		-0.116443	0.907797	0.949864	0.758203	0.452887	0.672453	-0.411807	0.682857	0.889935	0.177767	0.860062	0.950615	0.403036	0.688789	0.883089
IL-13		-0.813726	0.419906	0.949864	-0.99483	0.325952	0.672453	-1.41629	0.165054	0.746855	-2.35887	0.0248131	0.356705	-1.08499	0.283578	0.883089
IL-17A		-0.451194	0.653925	0.949864	0.580269	0.565071	0.672453	-0.768653	0.446978	0.889935	-0.0520777	0.958801	0.958801	0.141748	0.887898	0.887898
IL-21		-0.108113	0.914366	0.949864	0.887546	0.380226	0.672453	-0.439453	0.662889	0.889935	0.167988	0.867684	0.950615	0.229057	0.81984	0.883089
IL-23		0.889274	0.378385	0.949864	1.62716	0.111758	0.558789	1.17134	0.248952	0.746855	1.19616	0.240704	0.902641	0.682116	0.498586	0.883089
IL-33		1.33138	0.189486	0.949864	1.63455	0.11019	0.558789	1.54133	0.131747	0.746855	1.30407	0.20181	0.902641	0.987817	0.32841	0.883089
INFg		-0.0632139	0.949864	0.949864	1.1592	0.253422	0.672453	-0.473469	0.63866	0.889935	0.419744	0.677567	0.950615	0.27688	0.783113	0.883089
TNFa		0.608088	0.546057	0.949864	1.7373	0.0902268	0.558789	-0.131628	0.895992	0.895992	0.444819	0.659541	0.950615	1.04562	0.301201	0.883089
CCL20_MIP3a	Tetpp	-0.643287	0.523165	0.603651	-0.475434	0.63713	0.682639	-0.769002	0.446773	0.515508	-0.589545	0.559768	0.645887	-0.796078	0.430076	0.496242
IL-1b		-1.73572	0.0891663	0.156788	-0.879302	0.384624	0.654446	-1.82941	0.0754064	0.139069	-0.950638	0.349142	0.581903	-1.58341	0.120179	0.200896
IL-2		-1.90046	0.0635164	0.15083	-1.19169	0.240582	0.654446	-2.02915	0.0496839	0.139069	-1.31626	0.197738	0.581903	-1.76029	0.0850073	0.200896
IL-5		-1.93174	0.0594338	0.15083	-1.01662	0.315598	0.654446	-1.85625	0.0713957	0.139069	-1.02056	0.315364	0.581903	-1.72965	0.0903978	0.200896
IL-6		-2.04404	0.0465755	0.15083	-2.33528	0.0247668	0.371502	-2.64678	0.0118661	0.139069	-2.64806	0.0126161	0.189241	-2.14659	0.0371325	0.200896
IL-9		-1.87289	0.0673103	0.15083	-1.19006	0.241217	0.654446	-1.9094	0.0639882	0.139069	-1.20537	0.23718	0.581903	-1.71074	0.0938657	0.200896
IL-10		-1.94564	0.0576919	0.15083	-1.72694	0.0920927	0.460463	-2.3076	0.0267167	0.139069	-1.58214	0.123769	0.581903	-1.84123	0.0720419	0.200896
IL-12p70		-1.85149	0.0703875	0.15083	-0.975944	0.335107	0.654446	-1.77909	0.0834414	0.139069	-0.971413	0.338862	0.581903	-1.67404	0.100911	0.200896
IL-13		-1.4711	0.147928	0.201721	-1.93697	0.0600178	0.450133	-2.05172	0.0473241	0.139069	-2.22576	0.033437	0.250777	-1.57334	0.122494	0.200896
IL-17A		-1.67088	0.101392	0.156788	-0.667799	0.508195	0.673831	-1.63244	0.11107	0.151459	-0.706707	0.485027	0.645887	-1.46934	0.148546	0.202563
IL-21		-1.65531	0.104525	0.156788	-0.758219	0.452877	0.673831	-1.6488	0.107656	0.151459	-0.766545	0.44915	0.645887	-1.5257	0.133931	0.200896
IL-23		-0.209531	0.83494	0.83494	0.325688	0.746401	0.746401	-0.117603	0.907018	0.907018	0.20252	0.840834	0.840834	-0.306944	0.760271	0.814576
IL-33		0.349599	0.728201	0.780216	0.502894	0.617867	0.682639	0.378857	0.706959	0.757456	0.325594	0.746919	0.80027	0.194145	0.846917	0.846917
INFg		-1.27786	0.207574	0.259468	-0.619691	0.539065	0.673831	-1.33416	0.190304	0.23788	-0.613219	0.544205	0.645887	-1.14821	0.256818	0.321022
TNFa		-1.98889	0.0525519	0.15083	-0.864375	0.392667	0.654446	-2.00055	0.0528191	0.139069	-1.08269	0.287298	0.581903	-1.84424	0.0715935	0.200896
Numerical variables: age, BMI, time since first immunization
Categorical variables: sex, smoking, alcohol, toxic environment, diabetes
Indicated in red are statistically significant p and FDR values (<0.05)
Indicated in blue are marginally statistically significant p and FDR values (<0.1)
TSI, time since immunization
